# Supplementary material for: Histopathology-based protein multiplex generation using deep learning
Source: Nat Mach Intell. 2025 Aug 4;7(8):1292–307. doi: 10.1038/s42256-025-01074-y (PMC12364712; doi:10.1038/s42256-025-01074-y)
Supplement: Supplementary file 3 — A single file containing all source data with clearly named tabs. [file 42256_2025_1074_MOESM3_ESM.xlsx]

## Sheet: Fig_2a
Method	MS-SSIM	PSNR	RMSE-SW
HistoPlexer-MP	0.298	14.189	0.193
	0.302	14.189	0.195
	0.303	14.24	0.195
HistoPlexer-SP	0.277	13.313	0.208
	0.28	13.36	0.21
	0.28	13.389	0.211
PyramidP2P-MP	0.28	13.723	0.194
	0.284	13.892	0.197
	0.289	14.068	0.201
PyramidP2P-SP	0.254	12.907	0.201
	0.256	12.969	0.22
	0.282	13.773	0.22
Pix2pix-MP	0.273	13.649	0.2
	0.279	13.71	0.203
	0.276	13.68	0.202
Pix2pix-SP	0.261	13.015	0.218
	0.259	13.009	0.218
	0.26	13.022	0.219

## Sheet: Fig_3b_i
Setting	Protein pair	SCC mean	SCC std
GT	HLA-DR : SOX10	-0.364774	0.03733
GT	HLA-DR : MelanA	-0.322218	0.052857
GT	CD16 : SOX10	-0.285365	0.039987
GT	HLA-DR : gp100	-0.282139	0.052403
GT	CD16 : MelanA	-0.200624	0.051275
GT	HLA-ABC : SOX10	-0.200363	0.079304
GT	CD16 : gp100	-0.173527	0.045454
GT	CD16 : CD31	0.151722	0.062091
GT	CD31 : HLA-ABC	0.153428	0.071098
GT	CD16 : CD3	0.15785	0.01782
GT	CD20 : HLA-ABC	0.164619	0.036495
GT	CD16 : CD8a	0.166751	0.01868
GT	CD8a : HLA-DR	0.168822	0.01943
GT	CD20 : CD3	0.184633	0.077182
GT	CD3 : HLA-DR	0.197684	0.026726
GT	CD8a : HLA-ABC	0.256423	0.026197
GT	CD3 : HLA-ABC	0.285676	0.031155
GT	CD16 : HLA-ABC	0.357616	0.037018
GT	S100 : SOX10	0.359414	0.094965
GT	MelanA : SOX10	0.416843	0.071489
GT	HLA-ABC : HLA-DR	0.423248	0.038136
GT	MelanA : S100	0.434567	0.091213
GT	CD3 : CD8a	0.446681	0.041983
GT	SOX10 : gp100	0.457757	0.066247
GT	S100 : gp100	0.507323	0.075029
GT	MelanA : gp100	0.640926	0.078729
GT	CD16 : HLA-DR	0.704534	0.046205
Ours-MP	HLA-DR : SOX10	-0.244337	0.031244
Ours-MP	HLA-DR : MelanA	-0.25807	0.038331
Ours-MP	CD16 : SOX10	-0.220612	0.032391
Ours-MP	HLA-DR : gp100	-0.177699	0.049924
Ours-MP	CD16 : MelanA	-0.193791	0.038247
Ours-MP	HLA-ABC : SOX10	-0.068089	0.10794
Ours-MP	CD16 : gp100	-0.168559	0.045611
Ours-MP	CD16 : CD31	0.202485	0.036523
Ours-MP	CD31 : HLA-ABC	0.201701	0.035683
Ours-MP	CD16 : CD3	0.218515	0.027369
Ours-MP	CD20 : HLA-ABC	0.143598	0.052076
Ours-MP	CD16 : CD8a	0.209275	0.023556
Ours-MP	CD8a : HLA-DR	0.199356	0.024753
Ours-MP	CD20 : CD3	0.339596	0.034582
Ours-MP	CD3 : HLA-DR	0.22858	0.025913
Ours-MP	CD8a : HLA-ABC	0.25347	0.037667
Ours-MP	CD3 : HLA-ABC	0.292074	0.042543
Ours-MP	CD16 : HLA-ABC	0.380729	0.036883
Ours-MP	S100 : SOX10	0.439754	0.056275
Ours-MP	MelanA : SOX10	0.517939	0.041981
Ours-MP	HLA-ABC : HLA-DR	0.486047	0.032913
Ours-MP	MelanA : S100	0.515774	0.060328
Ours-MP	CD3 : CD8a	0.647447	0.02151
Ours-MP	SOX10 : gp100	0.513928	0.04428
Ours-MP	S100 : gp100	0.563343	0.055394
Ours-MP	MelanA : gp100	0.691215	0.030245
Ours-MP	CD16 : HLA-DR	0.753139	0.024529
Ours-SP	HLA-DR : SOX10	-0.148467	0.018734
Ours-SP	HLA-DR : MelanA	-0.190315	0.025584
Ours-SP	CD16 : SOX10	-0.090917	0.022311
Ours-SP	HLA-DR : gp100	-0.152088	0.02772
Ours-SP	CD16 : MelanA	-0.141635	0.025073
Ours-SP	HLA-ABC : SOX10	0.028903	0.049357
Ours-SP	CD16 : gp100	-0.148466	0.023874
Ours-SP	CD16 : CD31	0.079744	0.012938
Ours-SP	CD31 : HLA-ABC	0.025151	0.017935
Ours-SP	CD16 : CD3	0.067942	0.021746
Ours-SP	CD20 : HLA-ABC	0.021615	0.0237
Ours-SP	CD16 : CD8a	0.075495	0.017206
Ours-SP	CD8a : HLA-DR	0.067601	0.017176
Ours-SP	CD20 : CD3	0.145962	0.024637
Ours-SP	CD3 : HLA-DR	0.088983	0.021584
Ours-SP	CD8a : HLA-ABC	0.103154	0.015053
Ours-SP	CD3 : HLA-ABC	0.123592	0.01975
Ours-SP	CD16 : HLA-ABC	0.137987	0.019141
Ours-SP	S100 : SOX10	0.275812	0.035025
Ours-SP	MelanA : SOX10	0.380386	0.03352
Ours-SP	HLA-ABC : HLA-DR	0.193869	0.023549
Ours-SP	MelanA : S100	0.334129	0.045313
Ours-SP	CD3 : CD8a	0.218319	0.023091
Ours-SP	SOX10 : gp100	0.364744	0.03315
Ours-SP	S100 : gp100	0.356671	0.048158
Ours-SP	MelanA : gp100	0.445838	0.042227
Ours-SP	CD16 : HLA-DR	0.22087	0.016313

## Sheet: Fig_3b_ii
	MSE
Ours-MP	0.00697
	0.00718
	0.0062
Ours-SP	0.0303
	0.029
	0.0314

## Sheet: Fig_6c_i_left
metric	0	1	2	3	4	mean	std
unimodal	0.697543	0.651033	0.605289	0.665733	0.668192	0.657558	0.0301772
multimodal	0.722117	0.639905	0.696376	0.702148	0.686499	0.689409	0.0273488

## Sheet: Fig_6c_i_right
case_id	risk	disc_label	survival	censorship	strat
TCGA-3N-A9WB	-2.17617	0	17.0185	0	1
TCGA-3N-A9WC	-2.49919	2	66.4312	1	1
TCGA-BF-A1PU	-2.76336	0	12.7146	1	0
TCGA-BF-A1PV	-2.30869	0	0.459959	1	1
TCGA-BF-A1PZ	-2.64498	1	28.0246	1	1
TCGA-BF-A3DL	-2.04828	1	25.2649	1	1
TCGA-BF-A3DN	-2.61707	1	23.5565	1	1
TCGA-BF-A5EP	-2.51549	0	11.0062	1	1
TCGA-BF-A5EQ	-2.52511	0	10.6119	1	1
TCGA-BF-A9VF	-2.3436	0	14.4559	1	1
TCGA-BF-AAOU	-2.80803	0	15.6386	1	0
TCGA-BF-AAOX	-2.60478	0	14.5873	1	1
TCGA-BF-AAP1	-2.57231	0	13.4374	1	1
TCGA-BF-AAP4	-2.01241	0	11.0062	1	1
TCGA-BF-AAP7	-2.49012	0	10.4476	1	1
TCGA-D3-A1QA	-2.68547	3	90.8419	1	0
TCGA-D3-A2JE	-2.05768	1	27.6304	0	1
TCGA-D3-A8GB	-2.49055	1	30.8172	0	1
TCGA-D3-A8GC	-2.92381	3	79.54	0	0
TCGA-D3-A8GD	-2.70777	1	23.5893	1	0
TCGA-D3-A8GE	-2.88918	1	26.4148	1	0
TCGA-D3-A8GI	-1.96103	2	58.4805	0	1
TCGA-D3-A8GJ	-2.8143	3	241.216	1	0
TCGA-D3-A8GK	-2.91272	3	170.086	1	0
TCGA-D3-A8GL	-2.91316	3	89.0678	0	0
TCGA-D3-A8GM	-2.84503	3	107.072	1	0
TCGA-D3-A8GN	-2.74882	3	160.887	1	0
TCGA-D3-A8GQ	-2.81222	1	29.0431	0	0
TCGA-D3-A8GV	-2.29189	3	167.589	0	1
TCGA-D9-A148	-2.28637	3	151.425	1	1
TCGA-D9-A149	-2.21505	2	54.6366	1	1
TCGA-D9-A1JW	-2.74795	0	3.64682	1	0
TCGA-D9-A3Z1	-2.93757	0	15.3758	0	0
TCGA-D9-A3Z3	-2.77697	1	22.2752	1	0
TCGA-D9-A4Z2	-2.48916	0	6.2423	0	1
TCGA-D9-A4Z3	-2.84055	0	16.5914	1	0
TCGA-D9-A4Z6	-2.09938	1	18.4312	0	1
TCGA-D9-A6EC	-2.9185	3	77.5031	1	0
TCGA-DA-A1HV	-2.49119	3	76.5175	1	1
TCGA-DA-A1HW	-2.94318	1	26.9405	1	0
TCGA-DA-A1I0	-1.77246	1	20.3696	0	1
TCGA-DA-A1I1	-2.82109	3	222.357	1	0
TCGA-DA-A1I4	-2.22553	1	35.9097	0	1
TCGA-DA-A1I7	-2.82292	3	88.8049	1	0
TCGA-DA-A1I8	-2.31808	2	53.8809	0	1
TCGA-DA-A1IA	-2.82538	2	65.8727	0	0
TCGA-DA-A1IC	-2.3865	2	68.0411	0	1
TCGA-DA-A3F2	-2.80692	1	33.9055	0	0
TCGA-DA-A3F3	-2.39068	0	10.4805	0	1
TCGA-DA-A3F5	-2.43785	3	225.807	0	1
TCGA-DA-A3F8	-2.94813	2	43.3347	1	0
TCGA-DA-A95V	-2.20146	3	72.0493	1	1
TCGA-DA-A95X	-2.70928	3	73.8891	1	0
TCGA-DA-A95Y	-1.85838	0	14.1273	0	1
TCGA-DA-A95Z	-2.78636	0	13.0103	1	0
TCGA-EB-A1NK	-2.60435	1	34.1355	1	1
TCGA-EB-A24C	-2.87	1	20.7639	1	0
TCGA-EB-A3XB	-2.61059	1	26.152	1	1
TCGA-EB-A3XC	-2.97149	1	21.3552	1	0
TCGA-EB-A3XD	-2.49216	2	38.1109	1	1
TCGA-EB-A3XE	-2.7504	0	5.91376	1	0
TCGA-EB-A3XF	-2.3702	0	9.13347	1	1
TCGA-EB-A3Y7	-2.48825	0	10.7105	1	1
TCGA-EB-A41B	-2.65281	0	9.56057	1	1
TCGA-EB-A42Z	-2.80032	0	14.4887	1	0
TCGA-EB-A430	-2.47844	0	0	1	1
TCGA-EB-A44N	-2.92214	0	6.73511	0	0
TCGA-EB-A44P	-2.58597	1	24.345	1	1
TCGA-EB-A44Q	-3.00062	0	13.8645	1	0
TCGA-EB-A4IQ	-2.2826	1	20.8953	1	1
TCGA-EB-A4IS	-2.49153	1	25.4292	1	1
TCGA-EB-A4OY	-2.65595	1	32.0986	1	1
TCGA-EB-A4XL	-2.90981	1	25.5277	1	0
TCGA-EB-A51B	-2.59495	1	30.5873	1	1
TCGA-EB-A550	-2.73308	0	8.67351	1	0
TCGA-EB-A57M	-2.63969	0	15.5072	1	1
TCGA-EB-A5SE	-2.84945	0	13.1745	0	0
TCGA-EB-A5UN	-2.9196	2	58.8747	1	0
TCGA-EB-A5VV	-2.49673	0	7.0308	1	1
TCGA-EB-A6L9	-2.7463	1	36.4353	1	0
TCGA-EB-A6QY	-2.39994	0	12.5503	1	1
TCGA-EB-A82B	-2.80262	0	12.8131	1	0
TCGA-EB-A82C	-2.7773	0	0.558522	1	0
TCGA-EB-A85I	-2.84794	0	11.8932	1	0
TCGA-EE-A17X	-2.54816	1	29.7988	0	1
TCGA-EE-A17Z	-2.71263	0	8.64066	0	0
TCGA-EE-A180	-2.50954	3	94.9158	0	1
TCGA-EE-A181	-2.74228	1	33.7084	1	0
TCGA-EE-A182	-2.01634	0	14.6858	0	1
TCGA-EE-A185	-2.01091	0	4.96099	0	1
TCGA-EE-A20F	-2.91004	3	91.499	1	0
TCGA-EE-A20I	-2.42211	0	13.5359	0	1
TCGA-EE-A29A	-2.73912	2	63.3101	0	0
TCGA-EE-A29B	-2.44697	3	85.0267	0	1
TCGA-EE-A29C	-2.64238	3	78.9158	0	1
TCGA-EE-A29E	-2.35217	2	63.7372	1	1
TCGA-EE-A29H	-2.49239	2	64.5914	1	1
TCGA-EE-A29N	-2.83961	1	18.5955	0	0
TCGA-EE-A29P	-2.90967	2	56.3778	1	0
TCGA-EE-A29S	-2.49495	2	61.2402	0	1
TCGA-EE-A29T	-2.71988	3	369.676	1	0
TCGA-EE-A29V	-2.27869	1	25.8563	0	1
TCGA-EE-A29X	-2.50031	1	17.9055	0	1
TCGA-EE-A2A1	-2.85123	3	115.877	1	0
TCGA-EE-A2A2	-2.89521	2	59.5975	1	0
TCGA-EE-A2A5	-2.54345	2	39.2608	0	1
TCGA-EE-A2A6	-2.90315	3	86.078	1	0
TCGA-EE-A2GD	-2.78099	3	339.91	0	0
TCGA-EE-A2GE	-2.49354	3	173.667	1	1
TCGA-EE-A2GI	-2.83932	2	48.6899	1	0
TCGA-EE-A2GJ	-2.69886	3	107.302	0	0
TCGA-EE-A2GL	-2.94963	3	79.6057	1	0
TCGA-EE-A2GM	-2.25713	3	75.4333	1	1
TCGA-EE-A2GO	-2.76298	3	126.719	1	0
TCGA-EE-A2GR	-2.42412	2	42.7433	0	1
TCGA-EE-A2GS	-2.60993	3	81.1499	0	1
TCGA-EE-A2M8	-2.71393	1	19.7454	0	0
TCGA-EE-A2MC	-2.49321	2	61.4702	1	1
TCGA-EE-A2MI	-2.89915	3	204.517	0	0
TCGA-EE-A2MJ	-2.4945	3	96.1643	1	1
TCGA-EE-A2MK	-2.79718	3	180.271	1	0
TCGA-EE-A2ML	-2.98524	3	216.509	0	0
TCGA-EE-A2MM	-2.90323	3	167.786	0	0
TCGA-EE-A2MN	-2.97385	2	47.5072	0	0
TCGA-EE-A2MP	-2.79635	3	248.476	1	0
TCGA-EE-A2MR	-2.68005	3	134.308	1	0
TCGA-EE-A2MS	-2.99673	3	162.366	1	0
TCGA-EE-A2MU	-2.76403	2	53.2238	1	0
TCGA-EE-A3AA	-2.97562	3	124.222	1	0
TCGA-EE-A3AB	-2.77805	3	122.645	1	0
TCGA-EE-A3AC	-2.90508	2	64	1	0
TCGA-EE-A3AE	-2.80783	2	54.4723	1	0
TCGA-EE-A3AF	-2.6994	0	13.7988	0	0
TCGA-EE-A3AG	-2.49452	2	41.5606	0	1
TCGA-EE-A3AH	-2.89046	3	138.71	0	0
TCGA-EE-A3J5	-3.01231	1	36.9281	0	0
TCGA-EE-A3JA	-2.90602	2	53.1581	0	0
TCGA-EE-A3JD	-2.62789	1	27.3347	0	1
TCGA-EE-A3JH	-2.87346	3	134.242	1	0
TCGA-EE-A3JI	-2.9267	3	152.706	0	0
TCGA-ER-A194	-1.86052	2	44.4846	0	1
TCGA-ER-A195	-1.51472	1	35.4168	0	1
TCGA-ER-A197	-2.56839	0	13.9302	0	1
TCGA-ER-A19A	-2.5154	3	77.7002	1	1
TCGA-ER-A19D	-2.48987	0	12.5832	0	1
TCGA-ER-A19E	-2.3994	0	13.0103	0	1
TCGA-ER-A19F	-2.9289	1	26.3491	1	0
TCGA-ER-A19H	-2.6523	3	152.246	1	1
TCGA-ER-A19J	-2.49296	0	6.43943	0	1
TCGA-ER-A19L	-2.90486	3	131.417	0	0
TCGA-ER-A19M	-2.84157	2	61.0103	0	0
TCGA-ER-A19N	-2.86961	2	44.0575	1	0
TCGA-ER-A19P	-2.49559	3	161.971	0	1
TCGA-ER-A19Q	-2.29151	2	50.8583	0	1
TCGA-ER-A19W	-2.86138	3	148.074	0	0
TCGA-ER-A1A1	-2.3071	3	105.002	1	1
TCGA-ER-A2NB	-2.64008	1	28.1561	0	1
TCGA-ER-A2NC	-2.87571	2	43.7947	0	0
TCGA-ER-A2NF	-2.63637	1	28.8131	0	1
TCGA-ER-A2NG	-2.99155	2	48.9528	0	0
TCGA-ER-A2NH	-2.49724	2	41.5277	1	1
TCGA-ER-A3ES	-2.5658	3	246.867	0	1
TCGA-ER-A3EV	-2.49193	2	46.9487	0	1
TCGA-ER-A42H	-2.66449	0	13.9959	0	0
TCGA-ER-A42K	-2.12065	0	12.9446	0	1
TCGA-FR-A3R1	-2.95205	1	22.5051	1	0
TCGA-FR-A44A	-2.88801	3	174.094	1	0
TCGA-FR-A69P	-2.49005	0	15.7043	1	1
TCGA-FR-A726	-2.38694	0	10.0205	0	1
TCGA-FR-A728	-2.55777	1	19.154	1	1
TCGA-FR-A7U8	-2.77879	1	27.8275	1	0
TCGA-FR-A7UA	-2.92071	2	38.2423	1	0
TCGA-FR-A8YD	-2.63403	1	36.2382	0	1
TCGA-FR-A8YE	-2.49343	3	104.345	1	1
TCGA-FS-A1Z7	-2.47331	0	7.78645	0	1
TCGA-FS-A1ZA	-2.65258	1	27.6961	0	1
TCGA-FS-A1ZC	-2.70616	3	357.125	0	0
TCGA-FS-A1ZD	-2.892	2	53.4867	0	0
TCGA-FS-A1ZE	-2.28671	2	46.423	0	1
TCGA-FS-A1ZP	-2.55385	3	74.6776	0	1
TCGA-FS-A1ZU	-2.23868	1	26.5462	0	1
TCGA-FW-A3I3	-2.58984	1	17.4456	1	1
TCGA-FW-A3TU	-2.11217	2	55.5565	0	1
TCGA-FW-A3TV	-2.8919	0	13.5031	1	0
TCGA-FW-A5DX	-1.893	1	21.0267	1	1
TCGA-GF-A3OT	-2.49095	0	9.88912	1	1
TCGA-GF-A4EO	-2.91189	1	19.4168	1	0
TCGA-GF-A6C8	-2.94585	0	2.03696	1	0
TCGA-GF-A6C9	-2.99052	0	15.77	1	0
TCGA-GN-A263	-2.2075	0	15.3429	0	1
TCGA-GN-A264	-2.85405	3	117.848	0	0
TCGA-GN-A265	-2.91285	3	96.8542	1	0
TCGA-GN-A267	-2.18499	2	64.3943	0	1
TCGA-GN-A268	-2.1803	2	62.7515	0	1
TCGA-GN-A269	-2.26069	0	5.58522	0	1
TCGA-GN-A26A	-2.20643	1	32.46	0	1
TCGA-GN-A26D	-2.51048	2	47.9671	0	1
TCGA-GN-A4U4	-2.7454	2	39.3265	1	0
TCGA-GN-A4U5	-2.1587	2	37.9795	1	1
TCGA-GN-A4U7	-2.77382	0	10.4148	0	0
TCGA-GN-A4U8	-3.0011	2	48.8542	1	0
TCGA-GN-A8LK	-2.82312	2	50.0698	0	0
TCGA-GN-A8LL	-1.7083	1	21.3552	0	1
TCGA-IH-A3EA	-2.48501	1	17.2156	1	1
TCGA-LH-A9QB	-2.77342	3	368.526	1	0
TCGA-OD-A75X	-2.70092	3	297.692	0	0
TCGA-QB-A6FS	-2.55656	0	7.22793	1	1
TCGA-QB-AA9O	-2.49211	1	18.037	0	1
TCGA-RP-A694	-2.63481	0	0.689938	1	1
TCGA-W3-A825	-2.99663	2	62.9815	0	0
TCGA-W3-AA1O	-2.88643	0	4.00821	0	0
TCGA-W3-AA1Q	-2.7191	2	69.0267	0	0
TCGA-W3-AA1R	-2.77592	3	111.014	0	0
TCGA-W3-AA1V	-2.49627	2	42.0534	0	1
TCGA-W3-AA1W	-2.80451	3	219.006	1	0
TCGA-W3-AA21	-2.49315	3	104.969	0	1
TCGA-WE-A8JZ	-2.7714	1	24.0164	1	0
TCGA-WE-A8K1	-2.90601	2	49.0185	1	0
TCGA-WE-A8K5	-3.00903	2	61.1088	0	0
TCGA-WE-A8K6	-2.87818	1	17.9384	1	0
TCGA-WE-A8ZN	-2.83099	2	58.9405	1	0
TCGA-WE-A8ZO	-2.96758	2	70.4723	1	0
TCGA-WE-A8ZQ	-2.60351	2	63.1786	1	1
TCGA-WE-A8ZT	-2.90869	0	11.7947	1	0
TCGA-WE-A8ZX	-2.49732	1	35.7782	1	1
TCGA-WE-AA9Y	-2.7165	0	12.1561	1	0
TCGA-WE-AAA0	-2.89115	2	40.3778	1	0
TCGA-WE-AAA3	-2.91057	1	21.3881	1	0
TCGA-XV-A9VZ	-2.68683	0	0.361396	1	0
TCGA-XV-A9W5	-2.49026	0	12.8789	1	1
TCGA-XV-AAZV	-2.65134	0	13.5359	1	1
TCGA-YD-A9TA	-2.87018	2	49.1499	1	0
TCGA-YG-AA3N	-2.52064	0	10.0534	1	1
TCGA-YG-AA3O	-2.4627	2	37.9138	0	1
TCGA-YG-AA3P	-2.48978	0	14.423	1	1
TCGA-Z2-A8RT	-2.78916	1	27.5647	1	0
TCGA-Z2-AA3V	-2.04699	0	15.9671	1	1

## Sheet: Fig_6c_ii_left
metric	0	1	2	3	4	mean	std
unimodal	0.546069	0.723256	0.731925	0.678882	0.571709	0.650368	0.0772565
multimodal	0.824576	0.817809	0.942568	0.794402	0.723855	0.820642	0.0706338

## Sheet: Extended_Data_Table_3
	MS-SSIM	PSNR	RMSE-SW	MSE-colocalization
HistoPlexer-MP	0.298	14.189	0.193	0.00697
	0.302	14.189	0.195	0.00718
	0.303	14.24	0.195	0.0062
HistoPlexer-SP	0.277	13.313	0.208	0.0303
	0.28	13.36	0.21	0.029
	0.28	13.389	0.211	0.0314
PyramidP2P-MP	0.28	13.723	0.194	0.008
	0.284	13.892	0.197	0.0065
	0.289	14.068	0.201	0.0098
PyramidP2P-SP	0.254	12.907	0.201	0.0334
	0.256	12.969	0.22	0.0328
	0.282	13.773	0.22	0.0235
Pix2pix-MP	0.273	13.649	0.2	0.0067
	0.279	13.71	0.203	0.0073
	0.276	13.68	0.202	0.0072
Pix2pix-SP	0.261	13.015	0.218	0.0327
	0.259	13.009	0.218	0.0342
	0.26	13.022	0.219	0.0302
CycleGAN-MP	0.1	3.807	0.543	0.2191
	0.127	4.742	0.581	0.1666
	0.162	5.208	0.637	0.1798
CycleGAN-SP	0.132	5.112	0.539	0.3451
	0.143	5.239	0.556	0.2717
Ours-FM-MP	0.287	14.445	0.187	0.0124
	0.295	14.559	0.19	0.0116
	0.296	14.652	0.19	0.0145
Ours-FM-SP	0.258	13.102	0.211	0.0679
	0.277	13.393	0.214	0.035

## Sheet: Extended_Data_Table_4
Marker	MS-SSIM	PSNR	RMSE-SW
CD16	0.219	12.458	0.184
	0.211	12.313	0.189
	0.228	12.537	0.181
CD20	0.532	19.804	0.1
	0.511	19.27	0.105
	0.517	19.51	0.102
CD3	0.323	15.318	0.146
	0.322	15.326	0.146
	0.32	15.21	0.149
CD31	0.672	24.171	0.056
	0.685	24.138	0.053
	0.69	24.604	0.053
CD8a	0.406	16.733	0.116
	0.406	16.656	0.116
	0.4	16.612	0.117
HLA-ABC	0.081	9.298	0.327
	0.078	9.147	0.331
	0.082	9.372	0.323
HLA-DR	0.221	12.483	0.187
	0.214	12.34	0.192
	0.229	12.612	0.184
MelanA	0.253	11.839	0.253
	0.25	11.795	0.249
	0.243	11.712	0.254
S100	0.221	10.61	0.283
	0.224	10.664	0.282
	0.219	10.572	0.283
SOX10	0.212	12.696	0.215
	0.202	12.2	0.227
	0.227	13.053	0.205
gp100	0.182	10.669	0.274
	0.177	10.562	0.277
	0.182	10.847	0.273

## Sheet: Extended_Data_Fig_2a_i
Setting	Protein pair	SCC mean	SCC std
PyramidP2P-MP	HLA-DR : SOX10	-0.284305	0.038904
PyramidP2P-MP	HLA-DR : MelanA	-0.274727	0.049802
PyramidP2P-MP	CD16 : SOX10	-0.242488	0.034185
PyramidP2P-MP	HLA-DR : gp100	-0.194599	0.058582
PyramidP2P-MP	CD16 : MelanA	-0.223035	0.038195
PyramidP2P-MP	HLA-ABC : SOX10	-0.05057	0.126313
PyramidP2P-MP	CD16 : gp100	-0.180543	0.041963
PyramidP2P-MP	CD16 : CD31	0.263996	0.03324
PyramidP2P-MP	CD31 : HLA-ABC	0.184208	0.040069
PyramidP2P-MP	CD16 : CD3	0.222146	0.022861
PyramidP2P-MP	CD20 : HLA-ABC	0.119798	0.062847
PyramidP2P-MP	CD16 : CD8a	0.157047	0.020287
PyramidP2P-MP	CD8a : HLA-DR	0.146601	0.022106
PyramidP2P-MP	CD20 : CD3	0.291865	0.04905
PyramidP2P-MP	CD3 : HLA-DR	0.243138	0.021849
PyramidP2P-MP	CD8a : HLA-ABC	0.254187	0.041178
PyramidP2P-MP	CD3 : HLA-ABC	0.308905	0.042248
PyramidP2P-MP	CD16 : HLA-ABC	0.357344	0.035624
PyramidP2P-MP	S100 : SOX10	0.471785	0.049657
PyramidP2P-MP	MelanA : SOX10	0.533512	0.040841
PyramidP2P-MP	HLA-ABC : HLA-DR	0.447985	0.041366
PyramidP2P-MP	MelanA : S100	0.52478	0.050617
PyramidP2P-MP	CD3 : CD8a	0.662459	0.014828
PyramidP2P-MP	SOX10 : gp100	0.532685	0.040708
PyramidP2P-MP	S100 : gp100	0.600387	0.055715
PyramidP2P-MP	MelanA : gp100	0.686261	0.046734
PyramidP2P-MP	CD16 : HLA-DR	0.762156	0.034164
PyramidP2P-SP	HLA-DR : SOX10	-0.13322	0.021952
PyramidP2P-SP	HLA-DR : MelanA	-0.193703	0.035719
PyramidP2P-SP	CD16 : SOX10	-0.115677	0.025142
PyramidP2P-SP	HLA-DR : gp100	-0.141281	0.034839
PyramidP2P-SP	CD16 : MelanA	-0.166532	0.030505
PyramidP2P-SP	HLA-ABC : SOX10	0.059793	0.046084
PyramidP2P-SP	CD16 : gp100	-0.144342	0.027028
PyramidP2P-SP	CD16 : CD31	0.09771	0.013898
PyramidP2P-SP	CD31 : HLA-ABC	0.03166	0.014619
PyramidP2P-SP	CD16 : CD3	0.109555	0.022367
PyramidP2P-SP	CD20 : HLA-ABC	0.042008	0.023243
PyramidP2P-SP	CD16 : CD8a	0.088037	0.022456
PyramidP2P-SP	CD8a : HLA-DR	0.057419	0.025162
PyramidP2P-SP	CD20 : CD3	0.196518	0.025638
PyramidP2P-SP	CD3 : HLA-DR	0.108369	0.027036
PyramidP2P-SP	CD8a : HLA-ABC	0.104092	0.030376
PyramidP2P-SP	CD3 : HLA-ABC	0.139572	0.031643
PyramidP2P-SP	CD16 : HLA-ABC	0.175652	0.020802
PyramidP2P-SP	S100 : SOX10	0.296614	0.040297
PyramidP2P-SP	MelanA : SOX10	0.362268	0.038213
PyramidP2P-SP	HLA-ABC : HLA-DR	0.224072	0.02476
PyramidP2P-SP	MelanA : S100	0.36641	0.05276
PyramidP2P-SP	CD3 : CD8a	0.307018	0.030566
PyramidP2P-SP	SOX10 : gp100	0.34722	0.039867
PyramidP2P-SP	S100 : gp100	0.373262	0.054499
PyramidP2P-SP	MelanA : gp100	0.436311	0.048576
PyramidP2P-SP	CD16 : HLA-DR	0.301521	0.016277
Pix2pix-MP	HLA-DR : SOX10	-0.288165	0.033164
Pix2pix-MP	HLA-DR : MelanA	-0.255562	0.039383
Pix2pix-MP	CD16 : SOX10	-0.248346	0.03549
Pix2pix-MP	HLA-DR : gp100	-0.180003	0.053495
Pix2pix-MP	CD16 : MelanA	-0.193335	0.044028
Pix2pix-MP	HLA-ABC : SOX10	-0.075911	0.098785
Pix2pix-MP	CD16 : gp100	-0.185369	0.044547
Pix2pix-MP	CD16 : CD31	0.243567	0.029582
Pix2pix-MP	CD31 : HLA-ABC	0.171023	0.037083
Pix2pix-MP	CD16 : CD3	0.199638	0.022429
Pix2pix-MP	CD20 : HLA-ABC	0.187828	0.037925
Pix2pix-MP	CD16 : CD8a	0.182232	0.020677
Pix2pix-MP	CD8a : HLA-DR	0.177282	0.019365
Pix2pix-MP	CD20 : CD3	0.320401	0.028593
Pix2pix-MP	CD3 : HLA-DR	0.220394	0.02226
Pix2pix-MP	CD8a : HLA-ABC	0.247265	0.034849
Pix2pix-MP	CD3 : HLA-ABC	0.309427	0.042367
Pix2pix-MP	CD16 : HLA-ABC	0.37051	0.039379
Pix2pix-MP	S100 : SOX10	0.488365	0.039144
Pix2pix-MP	MelanA : SOX10	0.508074	0.036128
Pix2pix-MP	HLA-ABC : HLA-DR	0.503205	0.025718
Pix2pix-MP	MelanA : S100	0.547333	0.040345
Pix2pix-MP	CD3 : CD8a	0.661843	0.020272
Pix2pix-MP	SOX10 : gp100	0.515855	0.034926
Pix2pix-MP	S100 : gp100	0.62678	0.03468
Pix2pix-MP	MelanA : gp100	0.703138	0.026465
Pix2pix-MP	CD16 : HLA-DR	0.733322	0.037874
Pix2pix-SP	HLA-DR : SOX10	-0.104491	0.01919
Pix2pix-SP	HLA-DR : MelanA	-0.154626	0.022961
Pix2pix-SP	CD16 : SOX10	-0.098618	0.02073
Pix2pix-SP	HLA-DR : gp100	-0.116243	0.022834
Pix2pix-SP	CD16 : MelanA	-0.145957	0.026787
Pix2pix-SP	HLA-ABC : SOX10	0.040345	0.044814
Pix2pix-SP	CD16 : gp100	-0.118425	0.021608
Pix2pix-SP	CD16 : CD31	0.075303	0.012259
Pix2pix-SP	CD31 : HLA-ABC	0.016741	0.014067
Pix2pix-SP	CD16 : CD3	0.105423	0.020103
Pix2pix-SP	CD20 : HLA-ABC	0.03775	0.020544
Pix2pix-SP	CD16 : CD8a	0.071567	0.019823
Pix2pix-SP	CD8a : HLA-DR	0.057676	0.014325
Pix2pix-SP	CD20 : CD3	0.163316	0.022109
Pix2pix-SP	CD3 : HLA-DR	0.085711	0.019383
Pix2pix-SP	CD8a : HLA-ABC	0.09854	0.023213
Pix2pix-SP	CD3 : HLA-ABC	0.143374	0.023742
Pix2pix-SP	CD16 : HLA-ABC	0.143392	0.017243
Pix2pix-SP	S100 : SOX10	0.286795	0.026679
Pix2pix-SP	MelanA : SOX10	0.358458	0.031855
Pix2pix-SP	HLA-ABC : HLA-DR	0.17717	0.020986
Pix2pix-SP	MelanA : S100	0.318224	0.031025
Pix2pix-SP	CD3 : CD8a	0.234106	0.026371
Pix2pix-SP	SOX10 : gp100	0.348121	0.034449
Pix2pix-SP	S100 : gp100	0.334735	0.034239
Pix2pix-SP	MelanA : gp100	0.399833	0.034049
Pix2pix-SP	CD16 : HLA-DR	0.191313	0.015775
GT	HLA-DR : SOX10	-0.364774	0.03733
GT	HLA-DR : MelanA	-0.322218	0.052857
GT	CD16 : SOX10	-0.285365	0.039987
GT	HLA-DR : gp100	-0.282139	0.052403
GT	CD16 : MelanA	-0.200624	0.051275
GT	HLA-ABC : SOX10	-0.200363	0.079304
GT	CD16 : gp100	-0.173527	0.045454
GT	CD16 : CD31	0.151722	0.062091
GT	CD31 : HLA-ABC	0.153428	0.071098
GT	CD16 : CD3	0.15785	0.01782
GT	CD20 : HLA-ABC	0.164619	0.036495
GT	CD16 : CD8a	0.166751	0.01868
GT	CD8a : HLA-DR	0.168822	0.01943
GT	CD20 : CD3	0.184633	0.077182
GT	CD3 : HLA-DR	0.197684	0.026726
GT	CD8a : HLA-ABC	0.256423	0.026197
GT	CD3 : HLA-ABC	0.285676	0.031155
GT	CD16 : HLA-ABC	0.357616	0.037018
GT	S100 : SOX10	0.359414	0.094965
GT	MelanA : SOX10	0.416843	0.071489
GT	HLA-ABC : HLA-DR	0.423248	0.038136
GT	MelanA : S100	0.434567	0.091213
GT	CD3 : CD8a	0.446681	0.041983
GT	SOX10 : gp100	0.457757	0.066247
GT	S100 : gp100	0.507323	0.075029
GT	MelanA : gp100	0.640926	0.078729
GT	CD16 : HLA-DR	0.704534	0.046205
Ours-MP	HLA-DR : SOX10	-0.244337	0.031244
Ours-MP	HLA-DR : MelanA	-0.25807	0.038331
Ours-MP	CD16 : SOX10	-0.220612	0.032391
Ours-MP	HLA-DR : gp100	-0.177699	0.049924
Ours-MP	CD16 : MelanA	-0.193791	0.038247
Ours-MP	HLA-ABC : SOX10	-0.068089	0.10794
Ours-MP	CD16 : gp100	-0.168559	0.045611
Ours-MP	CD16 : CD31	0.202485	0.036523
Ours-MP	CD31 : HLA-ABC	0.201701	0.035683
Ours-MP	CD16 : CD3	0.218515	0.027369
Ours-MP	CD20 : HLA-ABC	0.143598	0.052076
Ours-MP	CD16 : CD8a	0.209275	0.023556
Ours-MP	CD8a : HLA-DR	0.199356	0.024753
Ours-MP	CD20 : CD3	0.339596	0.034582
Ours-MP	CD3 : HLA-DR	0.22858	0.025913
Ours-MP	CD8a : HLA-ABC	0.25347	0.037667
Ours-MP	CD3 : HLA-ABC	0.292074	0.042543
Ours-MP	CD16 : HLA-ABC	0.380729	0.036883
Ours-MP	S100 : SOX10	0.439754	0.056275
Ours-MP	MelanA : SOX10	0.517939	0.041981
Ours-MP	HLA-ABC : HLA-DR	0.486047	0.032913
Ours-MP	MelanA : S100	0.515774	0.060328
Ours-MP	CD3 : CD8a	0.647447	0.02151
Ours-MP	SOX10 : gp100	0.513928	0.04428
Ours-MP	S100 : gp100	0.563343	0.055394
Ours-MP	MelanA : gp100	0.691215	0.030245
Ours-MP	CD16 : HLA-DR	0.753139	0.024529
Ours-SP	HLA-DR : SOX10	-0.148467	0.018734
Ours-SP	HLA-DR : MelanA	-0.190315	0.025584
Ours-SP	CD16 : SOX10	-0.090917	0.022311
Ours-SP	HLA-DR : gp100	-0.152088	0.02772
Ours-SP	CD16 : MelanA	-0.141635	0.025073
Ours-SP	HLA-ABC : SOX10	0.028903	0.049357
Ours-SP	CD16 : gp100	-0.148466	0.023874
Ours-SP	CD16 : CD31	0.079744	0.012938
Ours-SP	CD31 : HLA-ABC	0.025151	0.017935
Ours-SP	CD16 : CD3	0.067942	0.021746
Ours-SP	CD20 : HLA-ABC	0.021615	0.0237
Ours-SP	CD16 : CD8a	0.075495	0.017206
Ours-SP	CD8a : HLA-DR	0.067601	0.017176
Ours-SP	CD20 : CD3	0.145962	0.024637
Ours-SP	CD3 : HLA-DR	0.088983	0.021584
Ours-SP	CD8a : HLA-ABC	0.103154	0.015053
Ours-SP	CD3 : HLA-ABC	0.123592	0.01975
Ours-SP	CD16 : HLA-ABC	0.137987	0.019141
Ours-SP	S100 : SOX10	0.275812	0.035025
Ours-SP	MelanA : SOX10	0.380386	0.03352
Ours-SP	HLA-ABC : HLA-DR	0.193869	0.023549
Ours-SP	MelanA : S100	0.334129	0.045313
Ours-SP	CD3 : CD8a	0.218319	0.023091
Ours-SP	SOX10 : gp100	0.364744	0.03315
Ours-SP	S100 : gp100	0.356671	0.048158
Ours-SP	MelanA : gp100	0.445838	0.042227
Ours-SP	CD16 : HLA-DR	0.22087	0.016313

## Sheet: Extended_Data_Fig_2a_ii
	MSE
Ours-MP	0.00697
	0.00718
	0.0062
Ours-SP	0.0303
	0.029
	0.0314
PyramidP2P-MP	0.008
	0.0065
	0.0098
PyramidP2P-SP	0.0334
	0.0328
	0.0235
Pix2pix-MP	0.0067
	0.0073
	0.0072
Pix2pix-SP	0.0327
	0.0342
	0.0302
